# Supplementary material for: A Systematic Review of the Factors Associated with Performance in Non-Elite Runners
Source: J Funct Morphol Kinesiol. 2026 Mar 18;11(1):124. doi: 10.3390/jfmk11010124 (PMC13027911; doi:10.3390/jfmk11010124)
Supplement: Supplementary file 1 [file jfmk-11-00124-s001.zip]

Archive with 2 entries (2 files):
- Supplementary File S1.pdf
- Supplementary Tables.pdf
